# Supplementary material for: Whole-Genome Omics Elucidates the Role of CCM1 and Progesterone in Cerebral Cavernous Malformations within CmPn Networks
Source: Diagnostics (Basel). 2024 Aug 28;14(17):1895. doi: 10.3390/diagnostics14171895 (PMC11394482; doi:10.3390/diagnostics14171895)
Supplement: Supplementary file 1 [file diagnostics-14-01895-s001.zip]

Archive with 1 entries (1 files):
- diagnostics-3128947-supplementary.pdf
